# Supplementary material for: Human mesenchymal stromal cells transplanted into mice stimulate renal tubular cells and enhance mitochondrial function
Source: Nat Commun. 2017 Oct 17;8:983. doi: 10.1038/s41467-017-00937-2 (PMC5754365; doi:10.1038/s41467-017-00937-2)
Supplement: Supplementary file 2 — Supplementary Data 1 [file 41467_2017_937_MOESM2_ESM.xls]

## Sheet: Table 1
Supplementary Data 1. Top up-regulated genes (log2FC≥2) in Cispl+UC-MSCs vs Cispl.
EntrezId	Symbol	GeneName	log2FC	p-Value	Adjusted p-Value
3484	IGFBP1	insulin-like growth factor binding protein 1	7.52	3.78e-254	4.13e-251
1117	CHI3L2	chitinase 3-like 2	5.95	2.28e-185	1.3e-182
90632	LINC00473	long intergenic non-protein coding RNA 473	5.79	4.43e-60	4.85e-58
6372	CXCL6	chemokine (C-X-C motif) ligand 6	5.68	0	0
64093	SMOC1	SPARC related modular calcium binding 1	5.54	6.73e-76	9.83e-74
8876	VNN1	vanin 1	5.01	3.25e-183	1.64e-180
1880	GPR183	G protein-coupled receptor 183	4.68	1.66e-39	1.11e-37
624	BDKRB2	bradykinin receptor B2	4.46	1.07e-45	8.75e-44
6542	SLC7A2	solute carrier family 7 (cationic amino acid transporter, y+ system), member 2	4.29	0	0
9536	PTGES	prostaglandin E synthase	4.24	3.86e-149	1.3e-146
366	AQP9	aquaporin 9	4.19	1.5e-29	6.62e-28
3569	IL6	interleukin 6	4.19	2.16e-175	9.76e-173
3934	LCN2	lipocalin 2	4.1	3.87e-42	2.78e-40
83953	FCAMR	Fc receptor, IgA, IgM, high affinity	4.01	9.12e-33	4.72e-31
3589	IL11	interleukin 11	3.99	1.67e-278	2.19e-275
8942	KYNU	kynureninase	3.91	2.97e-45	2.38e-43
8013	NR4A3	nuclear receptor subfamily 4, group A, member 3	3.89	8.31e-35	4.62e-33
629	CFB	complement factor B	3.85	2.4e-142	7.33e-140
3576	CXCL8	chemokine (C-X-C motif) ligand 8	3.79	1.98e-268	2.36e-265
6364	CCL20	chemokine (C-C motif) ligand 20	3.76	5.95e-43	4.44e-41
5997	RGS2	regulator of G-protein signaling 2	3.72	1.08e-70	1.44e-68
1594	CYP27B1	cytochrome P450, family 27, subfamily B, polypeptide 1	3.65	4.24e-35	2.38e-33
6289	SAA2	serum amyloid A2	3.59	9.38e-99	1.81e-96
387496	RASL11A	RAS-like, family 11, member A	3.57	1.61e-213	1.32e-210
117248	GALNT15	polypeptide N-acetylgalactosaminyltransferase 15	3.48	5.66e-27	2.2e-25
5284	PIGR	polymeric immunoglobulin receptor	3.44	1.06e-19	2.73e-18
5950	RBP4	retinol binding protein 4, plasma	3.39	1.28e-93	2.33e-91
6374	CXCL5	chemokine (C-X-C motif) ligand 5	3.39	1.01e-243	9.49e-241
387763	C11orf96	chromosome 11 open reading frame 96	3.39	1.78e-18	4.21e-17
6387	CXCL12	chemokine (C-X-C motif) ligand 12	3.29	1.29e-17	2.91e-16
285513	GPRIN3	GPRIN family member 3	3.24	1.6e-85	2.62e-83
9615	GDA	guanine deaminase	3.23	2.56e-71	3.54e-69
2919	CXCL1	chemokine (C-X-C motif) ligand 1 (melanoma growth stimulating activity, alpha)	3.22	0	0
6317	SERPINB3	serpin peptidase inhibitor, clade B (ovalbumin), member 3	3.22	4.38e-17	9.54e-16
2920	CXCL2	chemokine (C-X-C motif) ligand 2	3.21	6.33e-196	4.16e-193
2354	FOSB	FBJ murine osteosarcoma viral oncogene homolog B	3.17	4.38e-90	7.57e-88
80117	ARL14	ADP-ribosylation factor-like 14	3.17	9.5e-24	3.17e-22
26298	EHF	ets homologous factor	3.16	2.38e-32	1.21e-30
1440	CSF3	colony stimulating factor 3 (granulocyte)	3.14	1.58e-15	3.03e-14
200010	SLC5A9	solute carrier family 5 (sodium/sugar cotransporter), member 9	3.12	6.75e-19	1.64e-17
5069	PAPPA	pregnancy-associated plasma protein A, pappalysin 1	3.1	2.71e-123	7.27e-121
29992	PILRA	paired immunoglobin-like type 2 receptor alpha	3.06	2.22e-21	6.42e-20
91156	IGFN1	immunoglobulin-like and fibronectin type III domain containing 1	3.04	3.57e-113	8.85e-111
51655	RASD1	RAS, dexamethasone-induced 1	3.01	4.89e-154	1.78e-151
80149	ZC3H12A	zinc finger CCCH-type containing 12A	3.01	1.76e-144	5.77e-142
4004	LMO1	LIM domain only 1 (rhombotin 1)	2.98	6.48e-18	1.48e-16
171177	RHOV	ras homolog family member V	2.97	1.88e-17	4.22e-16
6947	TCN1	transcobalamin I (vitamin B12 binding protein, R binder family)	2.96	9.98e-37	6.01e-35
11199	ANXA10	annexin A10	2.96	2.26e-13	3.64e-12
2921	CXCL3	chemokine (C-X-C motif) ligand 3	2.95	7.97e-52	7.64e-50
1734	DIO2	deiodinase, iodothyronine, type II	2.94	1.98e-15	3.77e-14
6291	SAA4	serum amyloid A4, constitutive	2.85	1.26e-14	2.26e-13
3512	JCHAIN	joining chain of multimeric IgA and IgM	2.84	2.33e-12	3.45e-11
6347	CCL2	chemokine (C-C motif) ligand 2	2.84	1.41e-95	2.61e-93
90288	EFCAB12	EF-hand calcium binding domain 12	2.84	4.31e-13	6.78e-12
6318	SERPINB4	serpin peptidase inhibitor, clade B (ovalbumin), member 4	2.83	6.14e-15	1.13e-13
440836	ODF3B	outer dense fiber of sperm tails 3B	2.79	2.97e-42	2.17e-40
2202	EFEMP1	EGF containing fibulin-like extracellular matrix protein 1	2.77	8.94e-207	6.91e-204
320	APBA1	amyloid beta (A4) precursor protein-binding, family A, member 1	2.76	8.32e-13	1.29e-11
55790	CSGALNACT1	chondroitin sulfate N-acetylgalactosaminyltransferase 1	2.76	8.28e-12	1.17e-10
6648	SOD2	superoxide dismutase 2, mitochondrial	2.73	4.02e-283	6.6e-280
26253	CLEC4E	C-type lectin domain family 4, member E	2.73	6.1e-113	1.48e-110
5798	PTPRN	protein tyrosine phosphatase, receptor type, N	2.66	5.79e-37	3.55e-35
2308	FOXO1	forkhead box O1	2.64	1.63e-196	1.13e-193
6288	SAA1	serum amyloid A1	2.64	4.46e-39	2.97e-37
7852	CXCR4	chemokine (C-X-C motif) receptor 4	2.61	3.15e-17	6.92e-16
5648	MASP1	mannan-binding lectin serine peptidase 1 (C4/C2 activating component of Ra-reactive factor)	2.6	1.13e-83	1.84e-81
6750	SST	somatostatin	2.57	0	0
57568	SIPA1L2	signal-induced proliferation-associated 1 like 2	2.57	2.25e-139	6.72e-137
10135	NAMPT	nicotinamide phosphoribosyltransferase	2.55	1.74e-284	3.27e-281
1591	CYP24A1	cytochrome P450, family 24, subfamily A, polypeptide 1	2.54	3.64e-57	3.86e-55
151742	PPM1L	protein phosphatase, Mg2+/Mn2+ dependent, 1L	2.51	3.96e-16	7.97e-15
7130	TNFAIP6	tumor necrosis factor, alpha-induced protein 6	2.49	9.44e-112	2.21e-109
9957	HS3ST1	heparan sulfate (glucosamine) 3-O-sulfotransferase 1	2.49	1.21e-36	7.23e-35
1890	TYMP	thymidine phosphorylase	2.48	1.99e-163	8.16e-161
1645	AKR1C1	aldo-keto reductase family 1, member C1	2.46	2.23e-129	6.38e-127
2847	MCHR1	melanin-concentrating hormone receptor 1	2.45	4.89e-18	1.13e-16
3486	IGFBP3	insulin-like growth factor binding protein 3	2.43	0	0
5016	OVGP1	oviductal glycoprotein 1, 120kDa	2.41	7.92e-32	3.9e-30
387695	C10orf99	chromosome 10 open reading frame 99	2.41	6.08e-13	9.53e-12
3164	NR4A1	nuclear receptor subfamily 4, group A, member 1	2.38	2.64e-19	6.61e-18
4854	NOTCH3	notch 3	2.35	8.89e-32	4.36e-30
2634	GBP2	guanylate binding protein 2, interferon-inducible	2.34	7e-171	3.06e-168
760	CA2	carbonic anhydrase II	2.33	3.46e-111	7.98e-109
771	CA12	carbonic anhydrase XII	2.33	1.3e-306	2.85e-303
94234	FOXQ1	forkhead box Q1	2.32	3.82e-37	2.36e-35
1545	CYP1B1	cytochrome P450, family 1, subfamily B, polypeptide 1	2.31	2.66e-150	9.21e-148
8912	CACNA1H	calcium channel, voltage-dependent, T type, alpha 1H subunit	2.31	6.13e-17	1.32e-15
9473	THEMIS2	thymocyte selection associated family member 2	2.3	1.85e-28	7.7e-27
1356	CP	ceruloplasmin (ferroxidase)	2.29	9.98e-13	1.53e-11
100302650	BRE-AS1	BRE antisense RNA 1	2.29	1.1e-11	1.54e-10
7104	TM4SF4	transmembrane 4 L six family member 4	2.22	1.35e-18	3.22e-17
2244	FGB	fibrinogen beta chain	2.2	1.08e-28	4.57e-27
5166	PDK4	pyruvate dehydrogenase kinase, isozyme 4	2.19	3.56e-72	4.97e-70
9945	GFPT2	glutamine-fructose-6-phosphate transaminase 2	2.17	1.41e-19	3.61e-18
1646	AKR1C2	aldo-keto reductase family 1, member C2	2.15	2.67e-90	4.67e-88
55351	STK32B	serine/threonine kinase 32B	2.15	2.56e-19	6.44e-18
1052	CEBPD	CCAAT/enhancer binding protein (C/EBP), delta	2.14	1.59e-81	2.48e-79
7980	TFPI2	tissue factor pathway inhibitor 2	2.14	1.23e-248	1.24e-245
84879	MFSD2A	major facilitator superfamily domain containing 2A	2.14	9.28e-33	4.78e-31
2182	ACSL4	acyl-CoA synthetase long-chain family member 4	2.12	2.14e-203	1.56e-200
650	BMP2	bone morphogenetic protein 2	2.11	6.91e-62	7.89e-60
3554	IL1R1	interleukin 1 receptor, type I	2.11	2.99e-103	6.13e-101
6615	SNAI1	snail family zinc finger 1	2.11	1.02e-67	1.28e-65
8613	PPAP2B	phosphatidic acid phosphatase type 2B	2.11	1.09e-50	9.99e-49
23710	GABARAPL1	GABA(A) receptor-associated protein like 1	2.09	3.48e-187	2.08e-184
55286	C4orf19	chromosome 4 open reading frame 19	2.09	1.03e-18	2.47e-17
115265	DDIT4L	DNA-damage-inducible transcript 4-like	2.08	1.82e-29	7.97e-28
168455	CCDC71L	coiled-coil domain containing 71-like	2.07	2.36e-101	4.78e-99
48	ACO1	aconitase 1, soluble	2.06	1.11e-279	1.62e-276
84913	ATOH8	atonal bHLH transcription factor 8	2.05	2.86e-25	1.05e-23
10991	SLC38A3	solute carrier family 38, member 3	2.02	4.21e-23	1.36e-21
64332	NFKBIZ	nuclear factor of kappa light polypeptide gene enhancer in B-cells inhibitor, zeta	2.02	3.81e-221	3.33e-218
64798	DEPTOR	DEP domain containing MTOR-interacting protein	2.01	3.17e-19	7.89e-18
