# Supplementary material for: Human mesenchymal stromal cells transplanted into mice stimulate renal tubular cells and enhance mitochondrial function
Source: Nat Commun. 2017 Oct 17;8:983. doi: 10.1038/s41467-017-00937-2 (PMC5754365; doi:10.1038/s41467-017-00937-2)
Supplement: Supplementary file 3 — Supplementary Data 2 [file 41467_2017_937_MOESM3_ESM.xls]

## Sheet: Table 2
Supplementary Data 2. Top down-regulated genes (log2FC≤2) in Cispl+UC-MSCs vs Cispl.
EntrezId	Symbol	GeneName	log2FC	p-Value	Adjusted p-Value
284266	SIGLEC15	sialic acid binding Ig-like lectin 15	-2.06	7.39e-59	7.89e-57
22943	DKK1	dickkopf WNT signaling pathway inhibitor 1	-2.12	9.21e-16	1.8e-14
400745	SH2D5	SH2 domain containing 5	-2.18	1.04e-19	2.7e-18
27063	ANKRD1	ankyrin repeat domain 1 (cardiac muscle)	-2.27	1.88e-36	1.1e-34
595	CCND1	cyclin D1	-2.49	4.63e-83	7.41e-81
84176	MYH16	myosin, heavy chain 16 pseudogene	-2.51	3.4e-16	6.9e-15
51129	ANGPTL4	angiopoietin-like 4	-2.64	1.25e-183	6.58e-181
