# Supplementary material for: Human mesenchymal stromal cells transplanted into mice stimulate renal tubular cells and enhance mitochondrial function
Source: Nat Commun. 2017 Oct 17;8:983. doi: 10.1038/s41467-017-00937-2 (PMC5754365; doi:10.1038/s41467-017-00937-2)
Supplement: Supplementary file 4 — Supplementary Data 3 [file 41467_2017_937_MOESM4_ESM.xls]

## Sheet: Table 3
Supplementary Data 3. List of 409 differentially expressed genes exclusively modulated by UC-MSCs in cisplatin-injured RPTECs.
Entrez Id	Symbol	Gene Name	log2FC	p-Value	Adjusted p-Value
26034	IPCEF1	interaction protein for cytohesin exchange factors 1	1.4781	0.000314205	0.00147163
644100	ARL14EPL	ADP-ribosylation factor-like 14 effector protein-like	1.46059	0.00033867	0.00157499
597	BCL2A1	BCL2-related protein A1	1.33016	0.00118405	0.00471787
100289511	LOC100289511	uncharacterized LOC100289511	1.29819	0.00110516	0.00443584
57476	GRAMD1B	GRAM domain containing 1B	1.28279	0.00150958	0.00584301
11213	IRAK3	interleukin-1 receptor-associated kinase 3	1.2567	0.000553546	0.00242002
3394	IRF8	interferon regulatory factor 8	1.25278	0.000229167	0.00111016
5197	PF4V1	platelet factor 4 variant 1	1.17624	0.00271738	0.00980152
55816	DOK5	docking protein 5	1.17417	0.00104945	0.00424206
441631	TSPAN11	tetraspanin 11	1.09404	0.00755835	0.023702
134121	C5orf49	chromosome 5 open reading frame 49	1.07501	0.00555236	0.0181121
3447	IFNA13	interferon, alpha 13	1.06701	0.00870066	0.0267664
10420	TESK2	testis-specific kinase 2	1.06376	0.00204782	0.00764686
9256	BZRAP1	benzodiazepine receptor (peripheral) associated protein 1	1.06327	0.0081903	0.0254046
254439	C11orf86	chromosome 11 open reading frame 86	1.0404	0.0107738	0.0321646
374946	DRAXIN	dorsal inhibitory axon guidance protein	1.0369	0.00302563	0.0107597
825	CAPN3	calpain 3	1.0256	0.00233901	0.0085853
5588	PRKCQ	protein kinase C, theta	1.02466	7.98301e-05	0.000429324
55779	CFAP44	cilia and flagella associated protein 44	1.02194	0.0120586	0.0354682
94031	HTRA3	HtrA serine peptidase 3	1.00569	0.0107463	0.0321191
54768	HYDIN	HYDIN, axonemal central pair apparatus protein	0.999604	0.00317756	0.0112301
162514	TRPV3	transient receptor potential cation channel, subfamily V, member 3	0.998182	0.0142345	0.0408793
55064	SPATA6L	spermatogenesis associated 6-like	0.967589	0.00831674	0.0257239
79923	NANOG	Nanog homeobox	0.964731	0.0141493	0.0406881
10157	AASS	aminoadipate-semialdehyde synthase	0.96336	0.00069956	0.00296556
23022	PALLD	palladin, cytoskeletal associated protein	0.957194	0.0105758	0.0316815
10882	C1QL1	complement component 1, q subcomponent-like 1	0.937035	0.000511137	0.00225943
2157	F8	coagulation factor VIII, procoagulant component	0.935453	0.017271	0.0477417
8382	NME5	NME/NM23 family member 5	0.934637	0.00293489	0.0104767
152098	ZCWPW2	zinc finger, CW type with PWWP domain 2	0.916818	0.00478128	0.0159777
10251	SPRY3	sprouty RTK signaling antagonist 3	0.900631	0.00943651	0.0287094
440712	C1orf186	chromosome 1 open reading frame 186	0.880521	0.0158592	0.0445325
79541	OR2A4	olfactory receptor, family 2, subfamily A, member 4	0.864795	0.00559135	0.0182121
23596	OPN3	opsin 3	0.853343	0.00103761	0.00420453
401164	LINC01060	long intergenic non-protein coding RNA 1060	0.843299	0.00119747	0.00476514
2977	GUCY1A2	guanylate cyclase 1, soluble, alpha 2	0.8398	0.0170841	0.0473044
80778	ZNF34	zinc finger protein 34	0.824385	0.0128602	0.0375236
80031	SEMA6D	sema domain, transmembrane domain (TM), and cytoplasmic domain, (semaphorin) 6D	0.810351	0.00818678	0.0253997
51135	IRAK4	interleukin-1 receptor-associated kinase 4	0.80028	0.0107714	0.0321646
130612	TMEM198	transmembrane protein 198	0.793861	0.0169406	0.0469368
64130	LIN7B	lin-7 homolog B (C. elegans)	0.783947	0.00221006	0.00816439
3231	HOXD1	homeobox D1	0.761151	0.000271108	0.00129283
27106	ARRDC2	arrestin domain containing 2	0.743554	5.81e-06	3.8941e-05
23042	PDXDC1	pyridoxal-dependent decarboxylase domain containing 1	0.739169	0.00700015	0.0221686
132949	AASDH	aminoadipate-semialdehyde dehydrogenase	0.731066	0.00461937	0.0155037
643866	CBLN3	cerebellin 3 precursor	0.720125	0.0146191	0.0417829
11142	PKIG	protein kinase (cAMP-dependent, catalytic) inhibitor gamma	0.712193	0.00552227	0.0180273
56108	PCDHGA7	protocadherin gamma subfamily A, 7	0.708156	0.0110757	0.0329536
5915	RARB	retinoic acid receptor, beta	0.707048	0.0104864	0.031464
8325	FZD8	frizzled class receptor 8	0.695509	0.000814193	0.00339966
3232	HOXD3	homeobox D3	0.682713	0.00109851	0.00441321
153571	C5orf38	chromosome 5 open reading frame 38	0.673747	0.00699995	0.0221686
255104	TMCO4	transmembrane and coiled-coil domains 4	0.646575	0.000179742	0.000892119
53834	FGFRL1	fibroblast growth factor receptor-like 1	0.620752	0.00610075	0.0196665
9873	FCHSD2	FCH and double SH3 domains 2	0.616068	0.0158335	0.0444794
6103	RPGR	retinitis pigmentosa GTPase regulator	0.586075	0.0113998	0.0338183
55090	MED9	mediator complex subunit 9	0.577731	0.00146328	0.00568558
1287	COL4A5	collagen, type IV, alpha 5	0.571834	0.00192372	0.00724943
8727	CTNNAL1	catenin (cadherin-associated protein), alpha-like 1	0.569908	0.000155897	0.000782645
677772	SCARNA6	small Cajal body-specific RNA 6	0.567607	0.0147554	0.0420901
10166	SLC25A15	solute carrier family 25 (mitochondrial carrier; ornithine transporter) member 15	0.557143	0.00162352	0.00623076
79819	WDR78	WD repeat domain 78	0.54028	0.00282237	0.0101218
153129	SLC38A9	solute carrier family 38, member 9	0.539746	0.00324358	0.0114296
55295	KLHL26	kelch-like family member 26	0.53931	0.00532658	0.0174972
2256	FGF11	fibroblast growth factor 11	0.523311	0.0102712	0.0309394
3204	HOXA7	homeobox A7	0.521725	0.00758597	0.0237659
121274	ZNF641	zinc finger protein 641	0.520667	0.0164009	0.0456729
79741	CCDC7	coiled-coil domain containing 7	0.518776	0.013689	0.0395811
8604	SLC25A12	solute carrier family 25 (aspartate/glutamate carrier), member 12	0.517128	0.013206	0.0384044
23113	CUL9	cullin 9	0.516566	0.000765519	0.00321508
5465	PPARA	peroxisome proliferator-activated receptor alpha	0.50736	0.000577669	0.00250877
2948	GSTM4	glutathione S-transferase mu 4	0.505115	0.00837691	0.0258795
8859	STK19	serine/threonine kinase 19	0.495022	0.00454301	0.0152787
958	CD40	CD40 molecule, TNF receptor superfamily member 5	0.493048	2.19141e-05	0.000131715
56160	NDNL2	necdin-like 2, SMC5-SMC6 complex component	0.485733	0.00029465	0.00139246
79598	CEP97	centrosomal protein 97kDa	0.48326	0.00350526	0.0121914
54839	LRRC49	leucine rich repeat containing 49	0.482721	0.0143771	0.0411899
23371	TNS2	tensin 2	0.479849	0.0118156	0.0348629
130888	FBXO36	F-box protein 36	0.478397	0.0103743	0.0311775
200058	FLJ23867	uncharacterized protein FLJ23867	0.474443	0.00439373	0.0148642
22925	PLA2R1	phospholipase A2 receptor 1, 180kDa	0.472804	0.00319597	0.011286
139322	APOOL	apolipoprotein O-like	0.4715	0.00688187	0.0218466
137492	VPS37A	vacuolar protein sorting 37 homolog A (S. cerevisiae)	0.467178	0.000505652	0.00223669
8065	CUL5	cullin 5	0.466957	0.00264522	0.00957016
51000	SLC35B3	solute carrier family 35 (adenosine 3'-phospho 5'-phosphosulfate transporter), member B3	0.452312	0.00277694	0.00997798
146542	ZNF688	zinc finger protein 688	0.45073	0.00617129	0.0198597
23243	ANKRD28	ankyrin repeat domain 28	0.447249	0.000266395	0.00127128
401494	HACD4	3-hydroxyacyl-CoA dehydratase 4	0.444919	0.0054254	0.0177641
55634	KRBOX4	KRAB box domain containing 4	0.444136	0.00520067	0.0171782
79789	CLMN	calmin (calponin-like, transmembrane)	0.439765	0.00340555	0.0118981
27235	COQ2	coenzyme Q2 4-hydroxybenzoate polyprenyltransferase	0.436688	0.000564429	0.00245916
6043	SNORA63	small nucleolar RNA, H/ACA box 63	0.421853	0.0114538	0.0339632
26750	RPS6KC1	ribosomal protein S6 kinase, 52kDa, polypeptide 1	0.421154	0.00063342	0.00271764
23266	ADGRL2	adhesion G protein-coupled receptor L2	0.417521	0.00188376	0.00711271
55776	SAYSD1	SAYSVFN motif domain containing 1	0.4171	0.0105221	0.0315493
285527	FRYL	FRY-like	0.411472	0.000221852	0.0010799
54795	TRPM4	transient receptor potential cation channel, subfamily M, member 4	0.408642	0.0154421	0.0435569
79858	NEK11	NIMA-related kinase 11	0.406631	0.0162551	0.0453726
222236	NAPEPLD	N-acyl phosphatidylethanolamine phospholipase D	0.392626	0.00824785	0.025553
158358	KIAA2026	KIAA2026	0.390682	0.0097556	0.0295753
677815	SNORA34	small nucleolar RNA, H/ACA box 34	0.390439	0.000518277	0.00228637
60682	SMAP1	small ArfGAP 1	0.390084	7.7699e-05	0.000419236
10201	NME6	NME/NM23 nucleoside diphosphate kinase 6	0.386521	0.00466699	0.0156436
28986	MAGEH1	melanoma antigen family H1	0.376514	0.00361574	0.0125358
23287	AGTPBP1	ATP/GTP binding protein 1	0.375459	0.0172122	0.0476091
55144	LRRC8D	leucine rich repeat containing 8 family, member D	0.371503	0.00108208	0.0043592
92105	INTS4	integrator complex subunit 4	0.369973	0.0157214	0.0442117
546	ATRX	alpha thalassemia/mental retardation syndrome X-linked	0.368612	8.90508e-05	0.000474444
3622	ING2	inhibitor of growth family, member 2	0.361272	0.0150193	0.0426611
7227	TRPS1	trichorhinophalangeal syndrome I	0.360346	0.00188853	0.00712705
6934	TCF7L2	transcription factor 7-like 2 (T-cell specific, HMG-box)	0.358769	0.0145903	0.0417368
1292	COL6A2	collagen, type VI, alpha 2	0.355056	0.000460995	0.00206137
677798	SNORA9	small nucleolar RNA, H/ACA box 9	0.354924	0.0136181	0.0394017
28960	DCPS	decapping enzyme, scavenger	0.350238	0.00303647	0.0107924
55681	SCYL2	SCY1-like, kinase-like 2	0.345603	0.00261	0.00946622
2633	GBP1	guanylate binding protein 1, interferon-inducible	0.343124	0.00557726	0.0181735
253982	ASPHD1	aspartate beta-hydroxylase domain containing 1	0.342873	0.00287674	0.0102943
10512	SEMA3C	sema domain, immunoglobulin domain (Ig), short basic domain, secreted, (semaphorin) 3C	0.338512	0.000692751	0.00294145
9813	EFCAB14	EF-hand calcium binding domain 14	0.331434	0.000242558	0.00116942
57572	DOCK6	dedicator of cytokinesis 6	0.331095	0.00317708	0.0112301
64746	ACBD3	acyl-CoA binding domain containing 3	0.324779	0.000122019	0.000630402
54797	MED18	mediator complex subunit 18	0.322424	0.00131199	0.00515505
9950	GOLGA5	golgin A5	0.320476	0.000713577	0.00301428
5480	PPIC	peptidylprolyl isomerase C (cyclophilin C)	0.319194	0.000896941	0.00370309
2982	GUCY1A3	guanylate cyclase 1, soluble, alpha 3	0.315534	0.00122965	0.00487149
6594	SMARCA1	SWI/SNF related, matrix associated, actin dependent regulator of chromatin, subfamily a, member 1	0.314399	0.000159089	0.000797144
55101	ATP5SL	ATP5S-like	0.311875	0.000363638	0.00167273
91289	LMF2	lipase maturation factor 2	0.31053	0.000146762	0.000742461
10459	MAD2L2	MAD2 mitotic arrest deficient-like 2 (yeast)	0.307462	0.00434775	0.0147124
55187	VPS13D	vacuolar protein sorting 13 homolog D (S. cerevisiae)	0.300595	0.0129481	0.037763
58497	PRUNE	prune exopolyphosphatase	0.300291	0.00994538	0.030102
5455	POU3F3	POU class 3 homeobox 3	0.299991	0.00430878	0.0145956
5530	PPP3CA	protein phosphatase 3, catalytic subunit, alpha isozyme	0.297158	0.00325543	0.0114652
55148	UBR7	ubiquitin protein ligase E3 component n-recognin 7 (putative)	0.296377	0.00344725	0.0120182
317	APAF1	apoptotic peptidase activating factor 1	0.294822	0.0103974	0.0312288
403	ARL3	ADP-ribosylation factor-like 3	0.294218	0.000338361	0.0015741
10482	NXF1	nuclear RNA export factor 1	0.293329	0.00185429	0.00701595
51061	TXNDC11	thioredoxin domain containing 11	0.285827	0.00720938	0.0227107
259230	SGMS1	sphingomyelin synthase 1	0.28501	0.0160764	0.0450077
84186	ZCCHC7	zinc finger, CCHC domain containing 7	0.284755	0.0029619	0.0105674
8575	PRKRA	protein kinase, interferon-inducible double stranded RNA dependent activator	0.283134	0.0153034	0.0432679
57560	IFT80	intraflagellar transport 80	0.282003	0.0163421	0.0455284
5562	PRKAA1	protein kinase, AMP-activated, alpha 1 catalytic subunit	0.281897	0.0118877	0.035052
55139	ANKZF1	ankyrin repeat and zinc finger domain containing 1	0.278811	0.00453799	0.015269
55870	ASH1L	ash1 (absent, small, or homeotic)-like (Drosophila)	0.277915	0.00690499	0.0218936
23613	ZMYND8	zinc finger, MYND-type containing 8	0.269959	0.0155735	0.0438428
11016	ATF7	activating transcription factor 7	0.261345	0.00870682	0.0267728
23341	DNAJC16	DnaJ (Hsp40) homolog, subfamily C, member 16	0.259665	0.0104779	0.0314528
6748	SSR4	signal sequence receptor, delta	0.258784	0.000264386	0.00126307
6782	HSPA13	heat shock protein 70kDa family, member 13	0.258492	0.0146136	0.0417762
23600	AMACR	alpha-methylacyl-CoA racemase	0.258034	0.000210385	0.0010304
5825	ABCD3	ATP-binding cassette, sub-family D (ALD), member 3	0.25329	0.00337598	0.0118137
5195	PEX14	peroxisomal biogenesis factor 14	0.2505	0.0084927	0.0262065
57045	TWSG1	twisted gastrulation BMP signaling modulator 1	0.249851	0.000630614	0.00270649
10555	AGPAT2	1-acylglycerol-3-phosphate O-acyltransferase 2	0.248008	0.00862383	0.0265611
4092	SMAD7	SMAD family member 7	0.247033	0.004418	0.0149271
10277	UBE4B	ubiquitination factor E4B	0.244595	0.00595238	0.0192449
10490	VTI1B	vesicle transport through interaction with t-SNAREs 1B	0.241952	0.0026809	0.0096859
1349	COX7B	cytochrome c oxidase subunit VIIb	0.241918	0.000587963	0.0025459
6938	TCF12	transcription factor 12	0.241797	0.0074445	0.0233561
8926	SNURF	SNRPN upstream reading frame	0.24023	0.017544	0.0483537
5300	PIN1	peptidylprolyl cis/trans isomerase, NIMA-interacting 1	0.231632	0.00907401	0.0277589
6392	SDHD	succinate dehydrogenase complex, subunit D, integral membrane protein	0.231028	0.0039753	0.0136064
4289	MKLN1	muskelin 1, intracellular mediator containing kelch motifs	0.229212	0.00382802	0.0131744
5859	QARS	glutaminyl-tRNA synthetase	0.228992	0.00119809	0.00476514
8545	CGGBP1	CGG triplet repeat binding protein 1	0.223502	0.00741989	0.0233032
23637	RABGAP1	RAB GTPase activating protein 1	0.221997	0.0142625	0.0409418
23193	GANAB	glucosidase, alpha; neutral AB	0.219086	0.00333115	0.0116817
23471	TRAM1	translocation associated membrane protein 1	0.215976	0.00258962	0.00940008
11321	GPN1	GPN-loop GTPase 1	0.214758	0.00513281	0.0170054
10730	YME1L1	YME1-like 1 ATPase	0.206887	0.00409001	0.0139699
4905	NSF	N-ethylmaleimide-sensitive factor	0.199155	0.0107697	0.0321646
975	CD81	CD81 molecule	0.194699	0.000909591	0.00374355
8766	RAB11A	RAB11A, member RAS oncogene family	0.193443	0.00331311	0.0116309
8667	EIF3H	eukaryotic translation initiation factor 3, subunit H	0.18839	0.00718305	0.0226332
9584	RBM39	RNA binding motif protein 39	0.183309	0.002378	0.00871624
283991	UBALD2	UBA-like domain containing 2	0.183215	0.0128426	0.0374803
6391	SDHC	succinate dehydrogenase complex, subunit C, integral membrane protein, 15kDa	0.180714	0.0031442	0.0111331
1452	CSNK1A1	casein kinase 1, alpha 1	0.178749	0.00157943	0.00607858
58190	CTDSP1	CTD (carboxy-terminal domain, RNA polymerase II, polypeptide A) small phosphatase 1	0.176396	0.0132165	0.0384266
8773	SNAP23	synaptosomal-associated protein, 23kDa	0.164926	0.0165936	0.0461409
339123	JMJD8	jumonji domain containing 8	0.163956	0.012574	0.03678
8775	NAPA	N-ethylmaleimide-sensitive factor attachment protein, alpha	0.163952	0.00696109	0.0220661
6181	RPLP2	ribosomal protein, large, P2	0.160197	0.00670117	0.0213245
11316	COPE	coatomer protein complex, subunit epsilon	0.158708	0.0134415	0.0389686
3021	H3F3B	H3 histone, family 3B (H3.3B)	0.147612	0.00353879	0.0122982
6169	RPL38	ribosomal protein L38	0.146426	0.0164753	0.0458485
1340	COX6B1	cytochrome c oxidase subunit VIb polypeptide 1 (ubiquitous)	0.128098	0.0104116	0.031261
3172	HNF4A	hepatocyte nuclear factor 4, alpha	-1.43644	0.000304493	0.00143279
57574	MARCH4	membrane-associated ring finger (C3HC4) 4, E3 ubiquitin protein ligase	-1.41341	2.64402e-05	0.000156626
65078	RTN4R	reticulon 4 receptor	-1.35356	9.8257e-05	0.000517821
127841	LINC00628	long intergenic non-protein coding RNA 628	-1.24921	0.00171959	0.0065516
127845	GOLT1A	golgi transport 1A	-1.18686	0.00344625	0.012018
26226	FBXW4P1	F-box and WD repeat domain containing 4 pseudogene 1	-1.14152	0.000557264	0.00243384
59344	ALOXE3	arachidonate lipoxygenase 3	-1.13845	0.00546303	0.0178606
100303749	LOC100303749	LSM3 homolog, U6 small nuclear RNA associated (S. cerevisiae) pseudogene	-1.10555	0.00393402	0.0134909
5318	PKP2	plakophilin 2	-1.08909	0.00481612	0.016086
595135	PGM5P2	phosphoglucomutase 5 pseudogene 2	-1.05225	0.0102715	0.0309394
10683	DLL3	delta-like 3 (Drosophila)	-1.02304	0.00135685	0.00531134
79836	LONRF3	LON peptidase N-terminal domain and ring finger 3	-1.02147	0.00247714	0.00903673
9047	SH2D2A	SH2 domain containing 2A	-1.01507	0.0108488	0.0323592
51651	PTRH2	peptidyl-tRNA hydrolase 2	-1.01247	0.0054167	0.0177445
151009	LINC01106	long intergenic non-protein coding RNA 1106	-1.00893	0.0138497	0.0399316
22977	AKR7A3	aldo-keto reductase family 7, member A3 (aflatoxin aldehyde reductase)	-0.997211	0.000738146	0.00310907
10045	SH2D3A	SH2 domain containing 3A	-0.975586	0.000247062	0.00118865
9129	PRPF3	pre-mRNA processing factor 3	-0.963848	0.00191364	0.00721558
84815	MGC12916	uncharacterized protein MGC12916	-0.959256	0.0109488	0.0326278
92483	LDHAL6B	lactate dehydrogenase A-like 6B	-0.957512	0.000733492	0.00309343
3885	KRT34	keratin 34, type I	-0.953653	0.00658873	0.0210024
283104	SBF2-AS1	SBF2 antisense RNA 1	-0.952981	9.72747e-05	0.000513468
782	CACNB1	calcium channel, voltage-dependent, beta 1 subunit	-0.947442	0.00140716	0.00547726
342979	PALM3	paralemmin 3	-0.940089	0.00831137	0.0257157
677836	SNORA58	small nucleolar RNA, H/ACA box 58	-0.93046	0.0164902	0.0458729
652	BMP4	bone morphogenetic protein 4	-0.918303	0.00201838	0.00755628
389941	C1QL3	complement component 1, q subcomponent-like 3	-0.91355	0.016276	0.0454115
649946	RPL23AP64	ribosomal protein L23a pseudogene 64	-0.905749	0.0011751	0.0046906
9314	KLF4	Kruppel-like factor 4 (gut)	-0.89939	0.00167973	0.00642069
94158	CDRT15P1	CMT1A duplicated region transcript 15 pseudogene 1	-0.891778	0.015353	0.0433895
1184	CLCN5	chloride channel, voltage-sensitive 5	-0.881173	0.00172753	0.00657995
3384	ICAM2	intercellular adhesion molecule 2	-0.876505	0.00626414	0.0201142
166614	DCLK2	doublecortin-like kinase 2	-0.862542	0.00195738	0.00736358
605	BCL7A	B-cell CLL/lymphoma 7A	-0.844856	0.00241283	0.00882665
10793	ZNF273	zinc finger protein 273	-0.821355	0.00528841	0.017398
130502	TTC32	tetratricopeptide repeat domain 32	-0.788064	0.00758405	0.0237655
10650	PRELID3A	PRELI domain containing 3A	-0.78324	0.00298891	0.0106493
389813	C9orf172	chromosome 9 open reading frame 172	-0.779783	0.0164779	0.0458485
1407	CRY1	cryptochrome circadian clock 1	-0.761637	5.02632e-05	0.000281615
64064	OXCT2	3-oxoacid CoA transferase 2	-0.751435	0.0141981	0.0408016
56971	CEACAM19	carcinoembryonic antigen-related cell adhesion molecule 19	-0.745766	0.000384415	0.00175479
79877	DCAKD	dephospho-CoA kinase domain containing	-0.699877	0.000877391	0.00362808
253769	WDR27	WD repeat domain 27	-0.690671	0.0125868	0.0367992
9819	TSC22D2	TSC22 domain family, member 2	-0.690333	0.016044	0.0449554
91179	SCARF2	scavenger receptor class F, member 2	-0.683678	0.00185523	0.0070175
148304	C1orf74	chromosome 1 open reading frame 74	-0.676417	0.00638769	0.0204459
2043	EPHA4	EPH receptor A4	-0.667399	0.0134183	0.0389185
677834	SNORA55	small nucleolar RNA, H/ACA box 55	-0.662565	0.007774	0.0242451
56980	PRDM10	PR domain containing 10	-0.655507	0.012169	0.0357412
53836	GPR87	G protein-coupled receptor 87	-0.65434	0.015147	0.0429264
10686	CLDN16	claudin 16	-0.644716	0.0025801	0.00936812
55803	ADAP2	ArfGAP with dual PH domains 2	-0.643559	0.00930593	0.0283758
51619	UBE2D4	ubiquitin-conjugating enzyme E2D 4 (putative)	-0.634518	0.000296239	0.00139846
117608	ZNF354B	zinc finger protein 354B	-0.633871	0.0180313	0.0496134
199953	TMEM201	transmembrane protein 201	-0.630693	0.00466133	0.0156286
1875	E2F5	E2F transcription factor 5, p130-binding	-0.623019	1.44771e-05	9.0321e-05
4200	ME2	malic enzyme 2, NAD(+)-dependent, mitochondrial	-0.621656	0.00252803	0.00920448
53615	MBD3	methyl-CpG binding domain protein 3	-0.618128	0.00297046	0.0105951
80067	DCAF17	DDB1 and CUL4 associated factor 17	-0.603881	0.00328678	0.0115539
29801	ZDHHC8	zinc finger, DHHC-type containing 8	-0.592557	0.00250437	0.00912594
10978	CLP1	cleavage and polyadenylation factor I subunit 1	-0.579079	0.000114339	0.000593994
389641	LOC389641	uncharacterized LOC389641	-0.57801	0.015131	0.0429008
170394	PWWP2B	PWWP domain containing 2B	-0.576101	0.00944209	0.0287177
9829	DNAJC6	DnaJ (Hsp40) homolog, subfamily C, member 6	-0.570712	0.000466721	0.00208056
206358	SLC36A1	solute carrier family 36 (proton/amino acid symporter), member 1	-0.567353	0.00419062	0.0142505
55131	RBM28	RNA binding motif protein 28	-0.567133	0.00128425	0.0050573
4603	MYBL1	v-myb avian myeloblastosis viral oncogene homolog-like 1	-0.557621	0.00664528	0.0211775
147804	TPM3P9	tropomyosin 3 pseudogene 9	-0.556023	0.0110309	0.0328425
11133	KPTN	kaptin (actin binding protein)	-0.555051	0.00485842	0.0162066
643837	LINC01128	long intergenic non-protein coding RNA 1128	-0.550971	0.0172243	0.0476225
388569	ZNF324B	zinc finger protein 324B	-0.547689	0.00488583	0.0162733
91408	BTF3L4	basic transcription factor 3-like 4	-0.546104	3.16824e-05	0.000185587
23508	TTC9	tetratricopeptide repeat domain 9	-0.544121	0.00267155	0.00965744
677847	SNORA81	small nucleolar RNA, H/ACA box 81	-0.536254	0.010221	0.0308225
29094	LGALSL	lectin, galactoside-binding-like	-0.532924	0.0162377	0.0453434
126374	WTIP	Wilms tumor 1 interacting protein	-0.531716	0.00031952	0.00149333
283638	CEP170B	centrosomal protein 170B	-0.525424	2.8105e-05	0.000165814
404281	YY2	YY2 transcription factor	-0.51737	0.0160582	0.0449855
144404	TMEM120B	transmembrane protein 120B	-0.510302	0.00201397	0.00754406
51166	AADAT	aminoadipate aminotransferase	-0.497631	0.0135208	0.0391378
23466	CBX6	chromobox homolog 6	-0.491679	0.00024369	0.00117445
8996	NOL3	nucleolar protein 3 (apoptosis repressor with CARD domain)	-0.487863	0.00187545	0.00708455
84856	LINC00839	long intergenic non-protein coding RNA 839	-0.478634	0.00122448	0.0048598
9985	REC8	REC8 meiotic recombination protein	-0.477571	0.000196308	0.000967399
54496	PRMT7	protein arginine methyltransferase 7	-0.476745	8.02479e-05	0.000431394
221749	PXDC1	PX domain containing 1	-0.467098	1.10471e-05	7.03595e-05
92667	MGME1	mitochondrial genome maintenance exonuclease 1	-0.465668	0.0022667	0.00835259
55035	NOL8	nucleolar protein 8	-0.460841	0.00055245	0.00241603
339175	METTL2A	methyltransferase like 2A	-0.459782	0.00159413	0.00612511
4037	LRP3	low density lipoprotein receptor-related protein 3	-0.456074	0.0152982	0.0432624
116064	LRRC58	leucine rich repeat containing 58	-0.453954	0.00202149	0.00756359
51571	FAM49B	family with sequence similarity 49, member B	-0.44233	0.000364453	0.00167531
144717	FAM109A	family with sequence similarity 109, member A	-0.437106	0.0125661	0.0367716
5606	MAP2K3	mitogen-activated protein kinase kinase 3	-0.436818	0.00289945	0.0103671
83940	TATDN1	TatD DNase domain containing 1	-0.435491	0.0110608	0.0329241
57570	TRMT5	tRNA methyltransferase 5	-0.432688	0.00340994	0.011908
83642	SELO	selenoprotein O	-0.431674	0.00174357	0.00663336
57157	PHTF2	putative homeodomain transcription factor 2	-0.428415	0.0111192	0.033068
55171	TBCCD1	TBCC domain containing 1	-0.426585	0.00982915	0.0297845
728568	C12orf73	chromosome 12 open reading frame 73	-0.42611	0.0133318	0.0387188
3265	HRAS	Harvey rat sarcoma viral oncogene homolog	-0.425849	0.00196649	0.00738835
1856	DVL2	dishevelled segment polarity protein 2	-0.419703	0.00523005	0.0172535
317781	DDX51	DEAD (Asp-Glu-Ala-Asp) box polypeptide 51	-0.414179	0.0138401	0.0399127
170959	ZNF431	zinc finger protein 431	-0.41323	0.0128675	0.0375364
4794	NFKBIE	nuclear factor of kappa light polypeptide gene enhancer in B-cells inhibitor, epsilon	-0.412926	0.0172047	0.0476084
4801	NFYB	nuclear transcription factor Y, beta	-0.41253	0.00651616	0.0208013
80742	PRR3	proline rich 3	-0.410911	0.00793233	0.0246861
27346	TMEM97	transmembrane protein 97	-0.407178	0.00299254	0.0106594
284106	CISD3	CDGSH iron sulfur domain 3	-0.401096	0.00319464	0.0112843
5889	RAD51C	RAD51 paralog C	-0.40086	0.0149573	0.042546
3607	FOXK2	forkhead box K2	-0.398272	0.00503531	0.0167118
84923	FAM104A	family with sequence similarity 104, member A	-0.395074	0.0152197	0.0430592
54557	SGTB	small glutamine-rich tetratricopeptide repeat (TPR)-containing, beta	-0.394314	0.0044783	0.015092
8536	CAMK1	calcium/calmodulin-dependent protein kinase I	-0.393148	0.00104013	0.00421346
284942	RPL23AP82	ribosomal protein L23a pseudogene 82	-0.392007	0.00482612	0.0161153
64747	MFSD1	major facilitator superfamily domain containing 1	-0.391317	6.30947e-05	0.000347431
83786	FRMD8	FERM domain containing 8	-0.389703	0.000150607	0.000759281
22944	KIN	Kin17 DNA and RNA binding protein	-0.387921	0.00117703	0.00469559
10929	SRSF8	serine/arginine-rich splicing factor 8	-0.387901	0.00015301	0.000770437
116225	ZMYND19	zinc finger, MYND-type containing 19	-0.386478	0.00812036	0.0252115
100190986	LOC100190986	uncharacterized LOC100190986	-0.385979	0.0151311	0.0429008
648	BMI1	BMI1 proto-oncogene, polycomb ring finger	-0.383904	0.000587826	0.0025459
80895	ILKAP	integrin-linked kinase-associated serine/threonine phosphatase	-0.375182	0.0107295	0.0320836
2803	GOLGA4	golgin A4	-0.37295	0.00609886	0.0196652
10767	HBS1L	HBS1-like translational GTPase	-0.369938	0.00353502	0.0122883
7024	TFCP2	transcription factor CP2	-0.36965	0.000819596	0.0034149
55082	ARGLU1	arginine and glutamate rich 1	-0.368986	0.00188419	0.00711271
57019	CIAPIN1	cytokine induced apoptosis inhibitor 1	-0.365492	0.00109606	0.00440606
291	SLC25A4	solute carrier family 25 (mitochondrial carrier; adenine nucleotide translocator), member 4	-0.361824	2.83398e-05	0.000167125
25983	NGDN	neuroguidin, EIF4E binding protein	-0.357397	0.0134555	0.0389968
892	CCNC	cyclin C	-0.356966	0.00021538	0.00105074
6832	SUPV3L1	SUV3-like helicase	-0.34915	0.00315992	0.0111767
55009	C19orf24	chromosome 19 open reading frame 24	-0.347251	0.000968276	0.00396149
7169	TPM2	tropomyosin 2 (beta)	-0.346156	9.08639e-05	0.000483124
6415	SEPW1	selenoprotein W, 1	-0.345958	0.014308	0.0410457
221927	BRAT1	BRCA1-associated ATM activator 1	-0.344906	0.00124942	0.00493944
8726	EED	embryonic ectoderm development	-0.336761	0.0075952	0.0237891
112858	TP53RK	TP53 regulating kinase	-0.33306	0.00619867	0.0199332
26097	CHTOP	chromatin target of PRMT1	-0.331046	0.000309777	0.001454
22897	CEP164	centrosomal protein 164kDa	-0.327746	0.0125435	0.0367218
200734	SPRED2	sprouty-related, EVH1 domain containing 2	-0.327556	0.000427656	0.00193269
83985	SPNS1	spinster homolog 1 (Drosophila)	-0.324813	0.00334526	0.0117249
6606	SMN1	survival of motor neuron 1, telomeric	-0.318569	0.016131	0.0451222
10523	CHERP	calcium homeostasis endoplasmic reticulum protein	-0.316834	0.00083593	0.00347634
5018	OXA1L	oxidase (cytochrome c) assembly 1-like	-0.314378	0.0054325	0.0177785
205564	SENP5	SUMO1/sentrin specific peptidase 5	-0.3142	0.00922037	0.0281431
51363	CHST15	carbohydrate (N-acetylgalactosamine 4-sulfate 6-O) sulfotransferase 15	-0.311973	0.00919941	0.0280902
80233	FAAP100	Fanconi anemia core complex associated protein 100	-0.311714	0.0107704	0.0321646
114294	LACTB	lactamase, beta	-0.30887	0.00453648	0.0152685
9274	BCL7C	B-cell CLL/lymphoma 7C	-0.302119	0.00690258	0.0218912
50807	ASAP1	ArfGAP with SH3 domain, ankyrin repeat and PH domain 1	-0.301002	0.000652784	0.00278831
5914	RARA	retinoic acid receptor, alpha	-0.298085	0.00959556	0.0291103
9204	ZMYM6	zinc finger, MYM-type 6	-0.296583	0.0175251	0.0483279
57553	MICAL3	microtubule associated monooxygenase, calponin and LIM domain containing 3	-0.29339	0.0034982	0.01217
79228	THOC6	THO complex 6	-0.292368	0.00274147	0.00987215
5433	POLR2D	polymerase (RNA) II (DNA directed) polypeptide D	-0.290014	0.00890414	0.0273156
57587	CFAP97	cilia and flagella associated protein 97	-0.289532	0.000466871	0.00208056
51693	TRAPPC2L	trafficking protein particle complex 2-like	-0.286309	0.000352819	0.00163097
50865	HEBP1	heme binding protein 1	-0.285648	0.00384123	0.0132094
55660	PRPF40A	PRP40 pre-mRNA processing factor 40 homolog A	-0.281682	0.00362532	0.012559
55677	IWS1	IWS1 homolog (S. cerevisiae)	-0.281651	0.00212882	0.0078999
22919	MAPRE1	microtubule-associated protein, RP/EB family, member 1	-0.281129	6.73344e-05	0.000368613
3489	IGFBP6	insulin-like growth factor binding protein 6	-0.279978	1.51356e-05	9.40084e-05
55861	DBNDD2	dysbindin (dystrobrevin binding protein 1) domain containing 2	-0.279497	0.002821	0.0101218
90957	DHX57	DEAH (Asp-Glu-Ala-Asp/His) box polypeptide 57	-0.278559	0.0143673	0.0411707
23163	GGA3	golgi-associated, gamma adaptin ear containing, ARF binding protein 3	-0.278441	0.00687171	0.0218214
5395	PMS2	PMS1 homolog 2, mismatch repair system component	-0.27682	0.0143076	0.0410457
9391	CIAO1	cytosolic iron-sulfur assembly component 1	-0.276117	0.000251812	0.00120916
8034	SLC25A16	solute carrier family 25 (mitochondrial carrier), member 16	-0.275053	0.00934061	0.0284618
84418	CYSTM1	cysteine-rich transmembrane module containing 1	-0.274424	0.00270998	0.00978022
1994	ELAVL1	ELAV like RNA binding protein 1	-0.27308	0.0118457	0.0349359
3615	IMPDH2	IMP (inosine 5'-monophosphate) dehydrogenase 2	-0.270826	1.65399e-05	0.000101504
151903	CCDC12	coiled-coil domain containing 12	-0.26935	0.0111803	0.0332197
55252	ASXL2	additional sex combs like transcriptional regulator 2	-0.267576	0.0119483	0.0351835
284695	ZNF326	zinc finger protein 326	-0.26699	0.00463895	0.0155655
5700	PSMC1	proteasome 26S subunit, ATPase 1	-0.265616	6.8127e-05	0.000372486
23524	SRRM2	serine/arginine repetitive matrix 2	-0.264527	0.000569405	0.0024778
55312	RFK	riboflavin kinase	-0.263305	0.010975	0.0326984
1871	E2F3	E2F transcription factor 3	-0.262279	0.015184	0.0429775
9416	DDX23	DEAD (Asp-Glu-Ala-Asp) box polypeptide 23	-0.260876	0.00525014	0.0172981
643155	SMIM15	small integral membrane protein 15	-0.260795	0.00059817	0.00258498
10425	ARIH2	ariadne RBR E3 ubiquitin protein ligase 2	-0.256156	0.00440605	0.0148944
51071	DERA	deoxyribose-phosphate aldolase (putative)	-0.255966	0.00268002	0.00968539
23353	SUN1	Sad1 and UNC84 domain containing 1	-0.255857	0.000356265	0.00164458
253143	PRR14L	proline rich 14-like	-0.254938	0.0101948	0.0307506
9130	FAM50A	family with sequence similarity 50, member A	-0.252897	0.00655876	0.0209322
11319	ECD	ecdysoneless homolog (Drosophila)	-0.24709	0.0047989	0.0160326
8881	CDC16	cell division cycle 16	-0.246369	0.000694285	0.00294606
9144	SYNGR2	synaptogyrin 2	-0.245925	0.00100997	0.00410649
9663	LPIN2	lipin 2	-0.243448	0.0144188	0.0412913
64223	MLST8	MTOR associated protein, LST8 homolog	-0.241722	0.0109938	0.032747
14	AAMP	angio-associated, migratory cell protein	-0.241199	0.00154261	0.00595045
25828	TXN2	thioredoxin 2	-0.238864	0.00148933	0.00577063
9670	IPO13	importin 13	-0.238319	0.0150557	0.0427241
54662	TBC1D13	TBC1 domain family, member 13	-0.230737	0.0152649	0.0431777
8725	URI1	URI1, prefoldin-like chaperone	-0.226027	0.00285926	0.0102457
60488	MRPS35	mitochondrial ribosomal protein S35	-0.224646	0.00429276	0.0145526
170954	PPP1R18	protein phosphatase 1, regulatory subunit 18	-0.224642	0.00906419	0.0277353
535	ATP6V0A1	ATPase, H+ transporting, lysosomal V0 subunit a1	-0.224565	0.00356038	0.0123634
80829	ZFP91	ZFP91 zinc finger protein	-0.222916	0.000783927	0.00328504
10363	HMG20A	high mobility group 20A	-0.219035	0.0116102	0.0343648
11021	RAB35	RAB35, member RAS oncogene family	-0.218794	0.002913	0.0104099
84669	USP32	ubiquitin specific peptidase 32	-0.217416	0.0168983	0.0468494
29761	USP25	ubiquitin specific peptidase 25	-0.215114	0.0150211	0.0426611
5903	RANBP2	RAN binding protein 2	-0.210472	0.0091459	0.0279528
5335	PLCG1	phospholipase C, gamma 1	-0.21031	0.00676986	0.0215239
55749	CCAR1	cell division cycle and apoptosis regulator 1	-0.209784	0.00651039	0.020793
56904	SH3GLB2	SH3-domain GRB2-like endophilin B2	-0.207988	0.00199087	0.0074639
5610	EIF2AK2	eukaryotic translation initiation factor 2-alpha kinase 2	-0.202586	0.0173438	0.0479124
27013	CNPPD1	cyclin Pas1/PHO80 domain containing 1	-0.199944	0.00269242	0.00972217
283459	GATC	glutamyl-tRNA(Gln) amidotransferase, subunit C	-0.199768	0.0131187	0.0382097
23089	PEG10	paternally expressed 10	-0.199584	0.00958135	0.0290775
88455	ANKRD13A	ankyrin repeat domain 13A	-0.199043	0.0121204	0.035642
8666	EIF3G	eukaryotic translation initiation factor 3, subunit G	-0.196924	0.0023329	0.00857007
126328	NDUFA11	NADH dehydrogenase (ubiquinone) 1 alpha subcomplex, 11, 14.7kDa	-0.18154	0.00689542	0.0218738
9927	MFN2	mitofusin 2	-0.181423	0.0174409	0.04813
23039	XPO7	exportin 7	-0.176453	0.0154486	0.043566
8125	ANP32A	acidic (leucine-rich) nuclear phosphoprotein 32 family, member A	-0.172914	0.00888272	0.0272703
4076	CAPRIN1	cell cycle associated protein 1	-0.168352	0.000850902	0.00352966
8030	CCDC6	coiled-coil domain containing 6	-0.158494	0.0162621	0.0453826
80335	WDR82	WD repeat domain 82	-0.154924	0.0162175	0.0453158
